# Supplementary material for: dbCNV: deleteriousness-based model to predict pathogenicity of copy number variations
Source: BMC Genomics. 2023 Mar 20;24:131. doi: 10.1186/s12864-023-09225-4 (PMC10029177; doi:10.1186/s12864-023-09225-4)
Supplement: Supplementary file 1 — Additional file 1: Supplementary Table 1. List of features used by dbCNV. Supplementary Table 2. Internal dataset. Supplementary Table 3. P values for pairwise comparisons of feature values. [file 12864_2023_9225_MOESM1_ESM.xlsx]

## Sheet: README
dbCNV: deleteriousness-based model to predict pathogenicity of copy number variations
Supplementary Tables
Table	Title	Description
Supplementary Table 1	List of features used by dbCNV	Description features used by dbCNV and their quantification method used, if applicable.
Supplementary Table 2	internal dataset	The validation set of binary cliassification model from our internal database.
Supplementary Table 3	P values for pairwise comparisons of feature values.	P values for pairwise comparisons of Episcore_max, LOEUP_min, GHIS_mean, and three_prim_UTR_num.

## Sheet: Supp. Table 1
	Feature	Feature annotation	Description
1	Length	variable type	Length of CNV is calculated by the end position minus start position.
2	Gene_sum	attribute type	The number of protein-coding genes.
3	HI_0_sum	attribute type	The number of genes with haploinsufficiency score of 0.
4	HI_1_sum	attribute type	The number of genes with haploinsufficiency score of 1.
5	HI_2_sum	attribute type	The number of genes with haploinsufficiency score of 2.
6	HI_3_sum	attribute type	The number of genes with haploinsufficiency score of 3.
7	HI_30_sum	attribute type	The number of genes with haploinsufficiency score of 30.
8	HI_40_sum	attribute type	The number of genes with haploinsufficiency score of 40.
9	HI_NA_sum	attribute type	The number of protein-coding genes that are not haploinsufficiency genes.
10	TS_0_sum	attribute type	The number of genes with triplosensitivity score of 0.
11	TS_1_sum	attribute type	The number of genes with triplosensitivity score of 1.
12	TS_2_sum	attribute type	The number of genes with triplosensitivity score of 2.
13	TS_3_sum	attribute type	The number of genes with triplosensitivity score of 3.
14	TS_40_sum	attribute type	The number of genes with triplosensitivity score of 40.
15	TS_NA_sum	attribute type	The number of protein-coding genes that are not triplosensitivity genes.
16	GHIS_mean	variable type	Mean GHIS score. Genome-wide haploinsufficiency score can readily be used to prioritize gene disruptions resulting from any genetic variant.
17	Episcore_max	variable type	Maximum Episcore. Episcore for evaluating the haploinsufficiency
18	LOEUF_min	variable type	Minimum LOEUF. Each gene was also analyzed by using the “pEach gene was also analyzed by using the “probability of loss-of-function intolerance” score.
19	pLI_max	variable type	Maximum pLI. pLI score represents gene probability of loss-of-function intolerance.
20	Morbid_gene_sum	attribute type	The number of Morbid genes. A morbid gene responsible for a Mendelian disease is essential.
21	OMIM_gene_sum	attribute type	The number of Online Mendelian Inheritance in Man (OMIM) genes.
22	Zscore_gene_max	variable type	Maximum Z-score. The missense constraint tracks are built similarly to the LoF constraint tracks, however the items displayed are based on missense Z scores.
23	three_prime_UTR_num	attribute type	The number of three prime untranslated region. The three prime UTR is the part of messenger RNA that procedes the translation termination codon.
24	five_prime_UTR_num	attribute type	The number of five prime untranslated region. The five prime UTR is the region of a messenger RNA (mRNA) that is directly upstream from the initiation codon.
25	lincRNA_gene_num	attribute type	The number of lincRNA. Long intergenic non-coding RNAs (lincRNAs) are defined as RNA transcripts that are longer than 200 nucleotides.
26	miRNA_gene_num	attribute type	The number of miRNA. MicroRNA (miRNA) are small, single-stranded, non-coding RNA molecules containing 21 to 23 nucleotides, which are involved in RNA silencing and post-transcriptional regulation of gene expression
27	pseudogene_num	attribute type	The number of pseudogene. A pseudogene is a segment of DNA that structurally resembles a gene but is not capable of coding for a protein.
28	rRNA_gene_num	attribute type	The number of rRNA. Ribosomal ribonucleic acid (rRNA) is a type of non-coding RNA which is the primary component of ribosomes, essential to all cells.
29	snoRNA_gene_num	attribute type	The number of snoRNA. Small nucleolar RNAs (snoRNAs), a type of non-coding RNA, are widely present in the nucleoli of eukaryotic cells and play an important role in rRNA modification.
30	snRNA_gene_num	attribute type	The number of snRNA. Small nuclear RNAs (snRNAs) are critical components of the spliceosome that catalyze the splicing of pre-mRNA.
31	SIFT_score_min	variable type	Minimum SIFT score. SIFT predicts whether an amino acid substitution affects protein function based on sequence homology and the physical properties of amino acids.
32	SIFT_pred_D	attribute type	The number of "Deleterious" with SIFT prediction.
33	SIFT_pred_T	attribute type	The number of "Tolerated" with SIFT prediction.
34	Polyphen2_HDIV_score_max	variable type	Maximum Polyphen2_HDIV score. PolyPhen2 was used to predict the effect of the variant on the protein sequence based on the HumanDiv database.
35	Polyphen2_HDIV_pred_D	attribute type	The number of "Probably damaging" with Polyphen2_HDIV prediction.
36	Polyphen2_HDIV_pred_P	attribute type	The number of "Possibly damaging" with Polyphen3_HDIV prediction.
37	Polyphen2_HDIV_pred_B	attribute type	The number of "Benign" with Polyphen4_HDIV prediction.
38	Polyphen2_HVAR_score_max	variable type	Maximum Polyphen2_HVAR score. PolyPhen2 was used to predict the effect of the variant on the protein sequence based on the HumVar database.
39	Polyphen2_HVAR_pred_D	attribute type	The number of "Probably damaging" with Polyphen2_HVAR prediction.
40	Polyphen2_HVAR_pred_P	attribute type	The number of "Possibly damaging" with Polyphen2_HVAR prediction.
41	Polyphen2_HVAR_pred_B	attribute type	The number of "Benign" with Polyphen2_HVAR prediction.
42	LRT_score_max	variable type	Maximum LRT score. Likelihood ratio test (LRT) score ranges from 0 to 1 and a larger score signifies that the codon is more constrained or a nonsynonymous SNP is more likely to be deleterious
43	LRT_pred_D	attribute type	The number of "Deleterious" with LRT score prediction.
44	LRT_pred_N	attribute type	The number of "Neutral" with LRT score prediction.
45	LRT_pred_U	attribute type	The number of "Unknown" with LRT score prediction.
46	MutationTaster_score_max	variable type	Maximum MutationTaster score. MutationTaster is a free web-based application to evaluate DNA sequence variants for their disease-causing potential.
47	MutationTaster_pred_A	attribute type	The number of "disease_causing_automatic" with MutationTaster score prediction.
48	MutationTaster_pred_D	attribute type	The number of "disease_causing" with MutationTaster score prediction.
49	MutationTaster_pred_N	attribute type	The number of "polymorphism" with MutationTaster score prediction.
50	MutationTaster_pred_P	attribute type	The number of "polymorphism_automatic" with MutationTaster score prediction.
51	MutatioAssessor_score_max	variable type	Maximum MutatioAssessor score. MutatioAssessor score is assessed based on evolutionary conservation of the affected amino acid in protein homologs.
52	MutationAssessor_pred_H	attribute type	The number of "high" with MutatioAssessor score prediction.
53	MutationAssessor_pred_L	attribute type	The number of "low" with MutatioAssessor score prediction.
54	MutationAssessor_pred_M	attribute type	The number of "medium" with MutatioAssessor score prediction.
55	MutationAssessor_pred_N	attribute type	The number of "neutral" with MutatioAssessor score prediction.
56	FATHMM_score_min	variable type	Minimum FATHMM score. FATHMM score predicts the functional consequences of cancer-associated amino acid substitutions using a model weighted for inherited disease mutations.
57	FATHMM_pred_D	attribute type	The number of "Deleterious" with FATHMM score prediction.
58	FATHMM_pred_T	attribute type	The number of "Tolerated" with FATHMM score prediction.
59	RadialSVM_score_max	variable type	Maximum RadialSVM score. RadialSVM score is a highly effective choice for scoring somatic coding mutations.
60	RadialSVM_pred_D	attribute type	The number of "Deleterious" with RadialSVM score prediction.
61	RadialSVM_pred_T	attribute type	The number of "Tolerated" with RadialSVM score prediction.
62	LR_score_max	variable type	Maximum LR score. Logistic regression (LR) score uses a predictive model to create a score table containing predicted values of the dependent variable.
63	LR_pred_D	attribute type	The number of "Deleterious" with LR score prediction.
64	LR_pred_T	attribute type	The number of "Tolerated" with LR score prediction.
65	VEST3_score_max	variable type	Maximum VEST3 score. VEST3 score is a method that predicts the functional significance of missense mutations based on the probability that they are pathogenic.
66	CADD_raw_max	variable type	Maximum CADD raw score. CADD raw score is displayed and variants with higher scores are more likely to be deleterious.
67	CADD_phred_max	variable type	Maximum CADD phred score. CADD phred score is displayed and variants with higher scores are more likely to be deleterious.
68	GERP_RS_max	variable type	Maximum GERP_RS score. GERP_RS score is discovered evolutionarily constrained elements based on maximum likelihood evolutionary rate estimation.
69	phyloP46way_placental_max	variable type	Maximum phyloP46way_placental score. PhyloP46way_placental score represents multiple alignments of 46 vertebrate species and measurements of evolutionary conservation.
70	phyloP100way_vertebrate_max	variable type	Maximum phyloP100way_vertebrate score. PhyloP100way_vertebrate score represents phylogenetic p-values for 100 vertebrate species.
71	SiPhy_29way_logOdds_max	variable type	Maximum SiPhy_29way_logOdds score. SiPhy score based on 29 mammals genomes. The larger the score, the more conserved the site.
72	CDTS_min	variable type	Minimum CDTS. Contained Context_x0002_Dependent Tolerance Scores (CDTS) represents the likelihood of a base mutation inthe human genome.
73	revel_max	variable type	Maximum REVEL score. REVEL score is trained using recently discovered pathogenic and rare neutral missense variants, excluding those previously used to train its constituent tools.
74	CTCF-bound_num	attribute type	The number of CTCF-bound. CTCF-bound is the CTCF binding sites with high DNase and low H3K4me3.
75	CTCF-only_num	attribute type	The number of CTCF-only. CTCF-only is the CTCF binding sites with CTCF signals and H3K27ac signals.
76	dELS_num	attribute type	The number of dELS. dELS referred to genomic regions with high DNase and H3K27ac and a low H3K4me3 signals distal (> 2000 bp) to TSS.
77	DNase-H3K4me3_num	attribute type	The number of DNase-H3K4me3. DNase-H3K4me3 cCREs have high H3K4me3 max-Z scores but low H3K27ac max-Z scores and do not fall within 200 bp of a TSS.
78	pELS_num	attribute type	The number of pELS. The pELS referred to genomic regions with high DNase and H3K27ac and a low H3K4me3 signals proximal (200–2000 bp) to TSS.
79	PLS_num	attribute type	The number of PLS. The PLS was defined as sequences falling with 200 bp (center to center) of an annotated GENCODE transcription start site (TSS) and having high DNase and H3K4me3 signals.

## Sheet: Supp. Table 2
Chr	Start	End	Type	Class	Disease
chr10	260000	700000	gain	none Pathogenic	Benign
chr8	2300000	3120000	gain	none Pathogenic	Benign
chr18	7080000	7580000	gain	none Pathogenic	Benign
chr3	7860000	8560000	gain	none Pathogenic	Benign
chr2	13600000	14340000	gain	none Pathogenic	Benign
chr21	15060000	15700000	gain	none Pathogenic	Benign
chr19	22260000	23080000	gain	none Pathogenic	Benign
chr19	23820000	24580000	gain	none Pathogenic	Benign
chr22	25660000	25920000	gain	none Pathogenic	Benign
chr16	34820000	35280000	gain	none Pathogenic	Benign
chr4	35400000	35920000	gain	none Pathogenic	Benign
chr8	46880000	47480000	gain	none Pathogenic	Benign
chr5	51540000	52340000	gain	none Pathogenic	Benign
chr8	53300000	53940000	gain	none Pathogenic	Benign
chr15	54160000	54900000	gain	none Pathogenic	Benign
chr3	75140000	76080000	gain	none Pathogenic	Benign
chr11	77540000	77840000	gain	none Pathogenic	Benign
chrX	109320000	110080000	gain	none Pathogenic	Pathoogenic
chr9	115140000	115820000	gain	none Pathogenic	Benign
chr2	143060000	143860000	gain	none Pathogenic	Benign
chr5	169280000	170060000	gain	none Pathogenic	Pathoogenic
chr4	188700000	189940000	gain	none Pathogenic	Benign
chr22	18940000	21460000	gain	Pathoogenic	Pathoogenic
chr16	29660000	30200000	gain	Pathoogenic	Pathoogenic
chr7	72760000	74140000	gain	Pathoogenic	Pathoogenic
chrX	153200000	153660000	gain	Pathoogenic	Pathoogenic
chr5	176940000	180700000	gain	Pathoogenic	Pathoogenic
chr10	260000	700000	loss	none Pathogenic	Pathoogenic
chr6	260000	380000	loss	none Pathogenic	Benign
chr8	2300000	3120000	loss	none Pathogenic	Pathoogenic
chr3	4400000	4820000	loss	none Pathogenic	Pathoogenic
chrY	6420000	9160000	loss	none Pathogenic	Benign
chr18	7080000	7580000	loss	none Pathogenic	Pathoogenic
chr3	7860000	8560000	loss	none Pathogenic	Pathoogenic
chr4	8340000	8580000	loss	none Pathogenic	Pathoogenic
chr9	11880000	12020000	loss	none Pathogenic	Benign
chr2	13600000	14340000	loss	none Pathogenic	Benign
chr21	15060000	15700000	loss	none Pathogenic	Pathoogenic
chr19	22260000	23080000	loss	none Pathogenic	Benign
chr14	22540000	22940000	loss	none Pathogenic	Benign
chr19	23820000	24580000	loss	none Pathogenic	Benign
chr22	25660000	25920000	loss	none Pathogenic	Benign
chr16	32540000	32660000	loss	none Pathogenic	Benign
chr16	34820000	35280000	loss	none Pathogenic	Benign
chr4	35400000	35920000	loss	none Pathogenic	Benign
chr11	38680000	38960000	loss	none Pathogenic	Benign
chr8	46880000	47480000	loss	none Pathogenic	Pathoogenic
chr5	51540000	52340000	loss	none Pathogenic	Pathoogenic
chr8	53300000	53940000	loss	none Pathogenic	Pathoogenic
chr15	54160000	54900000	loss	none Pathogenic	Benign
chr7	61500000	62640000	loss	none Pathogenic	Benign
chr7	64680000	64880000	loss	none Pathogenic	Benign
chr3	75140000	76080000	loss	none Pathogenic	Benign
chr6	75380000	75560000	loss	none Pathogenic	Benign
chr11	77540000	77840000	loss	none Pathogenic	Pathoogenic
chr11	81360000	81740000	loss	none Pathogenic	Benign
chr8	89500000	90000000	loss	none Pathogenic	Benign
chr1	89780000	90420000	loss	none Pathogenic	Pathoogenic
chr13	93560000	93700000	loss	none Pathogenic	Benign
chr3	98260000	99100000	loss	none Pathogenic	Pathoogenic
chr1	106040000	106260000	loss	none Pathogenic	Benign
chr14	106320000	106820000	loss	none Pathogenic	Benign
chrX	109320000	110080000	loss	none Pathogenic	Pathoogenic
chr9	115140000	115820000	loss	none Pathogenic	Pathoogenic
chr10	135160000	135440000	loss	none Pathogenic	Benign
chr2	143060000	143860000	loss	none Pathogenic	Pathoogenic
chr1	149040000	149220000	loss	none Pathogenic	Benign
chr5	169280000	170060000	loss	none Pathogenic	Pathoogenic
chr1	188680000	189120000	loss	none Pathogenic	Benign
chr4	188700000	189940000	loss	none Pathogenic	Benign
chr7	72760000	74140000	loss	Pathoogenic	Pathoogenic
chr1	146500000	147840000	loss	Pathoogenic	Pathoogenic
chrX	153200000	153660000	loss	Pathoogenic	Pathoogenic
chr6	170340000	170920000	loss	Pathoogenic	Pathoogenic
chr5	176940000	180700000	loss	Pathoogenic	Pathoogenic
chr5	176960000	180700000	loss	Pathoogenic	Pathoogenic
chr1	241180000	245900000	loss	Pathoogenic	Pathoogenic
chr20	60000	2100000	loss	Pathoogenic	Pathoogenic
chrX	6460000	8140000	loss	Pathoogenic	Pathoogenic
chr16	15040000	16240000	loss	Pathoogenic	Pathoogenic
chr22	18940000	21460000	loss	Pathoogenic	Pathoogenic
chr15	22740000	23100000	loss	Pathoogenic	Pathoogenic
chr16	28820000	29060000	loss	Pathoogenic	Pathoogenic
chr16	29660000	30200000	loss	Pathoogenic	Pathoogenic
chr17	34800000	36260000	loss	Pathoogenic	Pathoogenic
chr22	48520000	51180000	loss	Pathoogenic	Pathoogenic
chr20	50280000	50600000	loss	Pathoogenic	Pathoogenic

## Sheet: Supp. Table 3
CNV type	Gain				Loss
feature	Episcore	LOEUF	GHIS	3’UTR	Episcore	LOEUF	GHIS	3’UTR
B - LB	0.001	0.001	0.001	0.001	0.701	0.539	0.754	0.001
B - VUS	0.001	0.001	0.001	0.001	0.001	0.001	0.001	0.001
B - LP	0.001	0.001	0.001	0.001	0.001	0.001	0.001	0.001
B - P	0.001	0.001	0.001	0.001	0.001	0.001	0.001	0.001
LB - VUS	0.001	0.001	1	1	1	1	1	0.001
LB - LP	0.001	0.001	1	0.001	0.04	0.081	1	0.001
LB - P	0.001	0.001	0.232	0.001	0.008	0.03	1	0.001
VUS - LP	0.001	0.001	1	0.001	0.001	0.001	0.11	0.001
VUS - P	0.001	0.001	0.029	0.001	0.001	0.001	0.423	0.001
LP - P	1	1	0.716	0.001	0.321	1	1	0.001
B: benign; LB: likely benign; VUS: uncertain significance; LP: likely pathogenic; P: pathogenic
